# Supplementary material for: Integrative transcriptional characterization of cell cycle checkpoint genes promotes clinical management and precision medicine in bladder carcinoma
Source: Front Oncol. 2022 Aug 11;12:915662. doi: 10.3389/fonc.2022.915662 (PMC9404245; doi:10.3389/fonc.2022.915662)
Supplement: Supplementary file 1 [file DataSheet_1.xlsx]

## Sheet: Genes_all
ENTREZID	SYMBOL
84142	ABRAXAS1
25909	AHCTF1
64682	ANAPC1
10393	ANAPC10
51529	ANAPC11
25906	ANAPC15
119504	ANAPC16
29882	ANAPC2
29945	ANAPC4
51433	ANAPC5
51434	ANAPC7
472	ATM
545	ATR
84168	ANTXR1
326625	MMAB
390502	SERPINA2
84126	ATRIP
9212	AURKB
80776	B9D2
29086	BABAM1
9577	BABAM2
580	BARD1
332	BIRC5
641	BLM
672	BRCA1
55789	DEPDC1B
79184	BRCC3
64979	MRPL36
83990	BRIP1
699	BUB1
701	BUB1B
9184	BUB3
8900	CCNA1
890	CCNA2
891	CCNB1
9133	CCNB2
898	CCNE1
9134	CCNE2
8881	CDC16
991	CDC20
8697	CDC23
993	CDC25A
995	CDC25C
246184	CDC26
996	CDC27
8318	CDC45
990	CDC6
8317	CDC7
55143	CDCA8
983	CDK1
1017	CDK2
1026	CDKN1A
1027	CDKN1B
1029	CDKN2A
1058	CENPA
1060	CENPC
1061	CENPCP1
1062	CENPE
1063	CENPF
64946	CENPH
2491	CENPI
64105	CENPK
91687	CENPL
79019	CENPM
55839	CENPN
79172	CENPO
401541	CENPP
55166	CENPQ
378708	CENPS
100526739	CENPS-CORT
80152	CENPT
79682	CENPU
1111	CHEK1
11200	CHEK2
9793	CKAP5
23332	CLASP1
23122	CLASP2
6249	CLIP1
63967	CLSPN
64326	COP1
114769	CARD16
10926	DBF4
1763	DNA2
79980	DSN1
1778	DYNC1H1
1780	DYNC1I1
1781	DYNC1I2
51143	DYNC1LI1
1783	DYNC1LI2
8655	DYNLL1
140735	DYNLL2
54821	ERCC6L
9156	EXO1
51512	GTSE1
3014	H2AX
255626	H2BC1
8339	H2BC8
8343	H2BC7
8344	H2BC6
8346	H2BC10
8347	H2BC4
8970	H2BC11
85236	H2BC12
8340	H2BC13
8342	H2BC14
8341	H2BC15
8348	H2BC17
8349	H2BC21
3018	H2BC3
3017	H2BC5
8345	H2BC9
54145	H2BS1
128312	H2BU1
8290	H3-4
8294	H4C9
8359	H4C1
8360	H4C4
8361	H4C6
8362	H4C12
8363	H4C11
8364	H4C3
8365	H4C8
8366	H4C2
8367	H4C5
8368	H4C13
8370	H4C14
121504	H4-16
554313	H4C15
8924	HERC2
3364	HUS1
3619	INCENP
23421	ITGB3BP
10524	KAT5
81930	KIF18A
3796	KIF2A
84643	KIF2B
11004	KIF2C
57082	KNL1
9735	KNTC1
8379	MAD1L1
4085	MAD2L1
22919	MAPRE1
55388	MCM10
4171	MCM2
4176	MCM7
4172	MCM3
4173	MCM4
4174	MCM5
4175	MCM6
84515	MCM8
9656	MDC1
4193	MDM2
4194	MDM4
79003	MIS12
4361	MRE11
4683	NBN
9048	ARTN
10403	NDC80
54820	NDE1
81565	NDEL1
7468	NSD2
25936	NSL1
284058	KANSL1
10726	NUDC
83540	NUF2
57122	NUP107
55746	NUP133
23279	NUP160
79023	NUP37
348995	NUP43
79902	NUP85
4928	NUP98
4998	ORC1
10166	SLC25A15
4999	ORC2
83884	SLC25A2
23595	ORC3
5000	ORC4
5001	ORC5
23594	ORC6
5048	PAFAH1B1
57060	PCBP4
51230	PHF20
51588	PIAS4
9088	PKMYT1
5347	PLK1
11243	PMF1
100527963	PMF1-BGLAP
5501	PPP1CC
5515	PPP2CA
5516	PPP2CB
5518	PPP2R1A
5519	PPP2R1B
5525	PPP2R5A
5526	PPP2R5B
5527	PPP2R5C
5528	PPP2R5D
5529	PPP2R5E
5682	PSMA1
5683	PSMA2
5684	PSMA3
5685	PSMA4
5686	PSMA5
5687	PSMA6
5688	PSMA7
143471	PSMA8
5689	PSMB1
5699	PSMB10
122706	PSMB11
5690	PSMB2
5691	PSMB3
5692	PSMB4
5693	PSMB5
5694	PSMB6
5695	PSMB7
5696	PSMB8
5698	PSMB9
5700	PSMC1
5701	PSMC2
5702	PSMC3
5704	PSMC4
5705	PSMC5
5706	PSMC6
5707	PSMD1
106480180	RNU1-93P
5716	PSMD10
5717	PSMD11
5718	PSMD12
5719	PSMD13
10213	PSMD14
5708	PSMD2
5709	PSMD3
5710	PSMD4
5711	PSMD5
9861	PSMD6
5713	PSMD7
5714	PSMD8
5715	PSMD9
5720	PSME1
5721	PSME2
10197	PSME3
23198	PSME4
9491	PSMF1
2072	ERCC4
5810	RAD1
6039	RNASE6
6236	RRAD
5884	RAD17
10111	RAD50
5883	RAD9A
144715	RAD9B
5903	RANBP2
5905	RANGAP1
5932	RBBP8
55920	RCC2
5982	RFC2
5983	RFC3
5984	RFC4
5985	RFC5
83695	RHNO1
80010	RMI1
116028	RMI2
165918	RNF168
9025	RNF8
6117	RPA1
25885	POLR1A
6118	RPA2
84172	POLR1B
6119	RPA3
6232	RPS27
6233	RPS27A
6396	SEC13
81929	SEH1L
7979	SEM1
2810	SFN
25996	REXO2
151648	SGO1
151246	SGO2
220134	SKA1
348235	SKA2
147841	SPC24
57405	SPC25
54908	SPDL1
7341	SUMO1
57551	TAOK1
7156	TOP3A
11073	TOPBP1
7157	TP53
7158	TP53BP1
7311	UBA52
7314	UBB
7316	UBC
11065	UBE2C
7321	UBE2D1
7324	UBE2E1
7334	UBE2N
27338	UBE2S
7336	UBE2V2
51720	UIMC1
7465	WEE1
7486	WRN
7514	XPO1
7529	YWHAB
7531	YWHAE
7532	YWHAG
7533	YWHAH
10971	YWHAQ
7534	YWHAZ
25946	ZNF385A
9183	ZW10
55055	ZWILCH
11130	ZWINT
324	APC
5624	PROC
1820	ARID3A
1386	ATF2
2668	GDNF
6790	AURKA
581	BAX
598	BCL2L1
84446	BRSK1
7832	BTG2
10498	CARM1
835	CASP2
57805	CCAR2
595	CCND1
8555	CDC14B
195828	ZNF367
168448	CDC14C
988	CDC5L
55755	CDK5RAP2
80279	CDK5RAP3
81620	CDT1
80254	CEP63
55743	CHFR
92421	CHMP4C
9575	CLOCK
23019	CNOT1
25904	CNOT10
55571	CNOT11
4848	CNOT2
4849	CNOT3
4850	CNOT4
57472	CNOT6
246175	CNOT6L
29883	CNOT7
9337	CNOT8
9125	CNOT9
8738	CRADD
1407	CRY1
8451	CUL4A
64858	DCLRE1B
7919	DDX39B
29980	DONSON
84444	DOT1L
10673	TNFSF13B
51514	DTL
1843	DUSP1
11266	DUSP12
1869	E2F1
1874	E2F4
144455	E2F7
79733	E2F8
440275	EIF2AK4
146956	EME1
197342	EME2
2033	EP300
2074	ERCC6
54465	ETAA1
116224	PABIR1
2177	FANCD2
79791	FBXO31
26272	FBXO4
26270	FBXO6
10116	FEM1B
1112	FOXN3
4303	FOXO4
51343	FZR1
1647	GADD45A
348654	GEN1
2765	GML
25988	HINFP
8091	HMGA2
84072	HORMAD1
135458	HUS1B
3550	IK
3783	KCNN4
65123	INTS3
25896	INTS7
84861	KLHL22
51451	LCMT1
9587	MAD2L1BP
10459	MAD2L2
51776	MAP3K20
1432	MAPK14
406991	MIR21
51149	MRNIP
4436	MSH2
4582	MUC1
80198	MUS81
64859	NABP1
79035	NABP2
8883	NAE1
79858	NEK11
29997	NOP53
54888	NSUN2
55795	PCID2
5111	PCNA
55367	PIDD1
5325	PLAGL1
10769	PLK2
1263	PLK3
126520	PLK5
5371	PML
5514	PPP1R10
5546	PRCC
5591	PRKDC
3276	PRMT1
5629	PROX1
27339	PRPF19
56984	PSMG2
5781	PTPN11
5934	RBL2
55159	RFWD3
28984	RGCC
60561	RINT1
29935	RPA4
6154	RPL26
51065	RPS27L
6419	SETMAR
6664	SOX11
6659	SOX4
65975	STK33
25949	SYF2
9344	TAOK2
51347	TAOK3
56155	TEX14
7027	TFDP1
7029	TFDP2
9984	THOC1
8563	THOC5
90381	TICRR
8914	TIMELESS
54962	TIPIN
261726	TIPRL
85456	TNKS1BP1
7175	TPR
11277	TREX1
51499	TRIAP1
56658	TRIM39
9319	TRIP13
7272	TTK
377630	USP17L2
57646	USP28
84101	USP44
27183	VPS4A
51322	WAC
79968	WDR76
494551	WEE2
7508	XPC
7517	XRCC3
84936	ZFYVE19
7756	ZNF207
91603	ZNF830

## Sheet: GOBP
ALIAS	ENTREZID
ABRAXAS1	84142
ANAPC15	25906
APC	324
APC	5624
ARID3A	1820
ATF2	1386
ATF2	2668
ATM	472
ATR	545
ATR	84168
ATR	326625
ATR	390502
ATRIP	84126
AURKA	6790
AURKB	9212
BABAM1	29086
BABAM2	9577
BAX	581
BCL2L1	598
BLM	641
BRCA1	672
BRCC3	55789
BRCC3	79184
BRIP1	64979
BRIP1	83990
BRSK1	84446
BTG2	7832
BUB1	699
BUB1B	701
BUB3	9184
CARM1	10498
CASP2	835
CCAR2	57805
CCNB1	891
CCND1	595
CDC14B	8555
CDC14B	195828
CDC14C	168448
CDC20	991
CDC25C	995
CDC45	8318
CDC5L	988
CDC6	990
CDK1	983
CDK2	1017
CDK5RAP2	55755
CDK5RAP3	80279
CDKN1A	1026
CDKN1B	1027
CDT1	81620
CENPF	1063
CEP63	80254
CHEK1	1111
CHEK2	11200
CHFR	55743
CHMP4C	92421
CLOCK	9575
CLSPN	63967
CNOT1	23019
CNOT10	25904
CNOT11	55571
CNOT2	4848
CNOT3	4849
CNOT4	4850
CNOT6	57472
CNOT6L	246175
CNOT7	29883
CNOT8	9337
CNOT9	9125
CRADD	8738
CRY1	1407
CUL4A	8451
DCLRE1B	64858
DDX39B	7919
DNA2	1763
DONSON	29980
DOT1L	84444
DTL	10673
DTL	51514
DUSP1	1843
DUSP1	11266
DYNC1LI1	51143
E2F1	1869
E2F4	1874
E2F7	144455
E2F8	79733
EIF2AK4	440275
EME1	146956
EME2	197342
EP300	2033
ERCC6	2074
ETAA1	54465
FAM122A	116224
FANCD2	2177
FBXO31	79791
FBXO4	26272
FBXO6	26270
FEM1B	10116
FOXN3	1112
FOXO4	4303
FZR1	51343
GADD45A	1647
GEN1	348654
GML	2765
GTSE1	51512
H2AX	3014
HINFP	25988
HMGA2	8091
HORMAD1	84072
HUS1	3364
HUS1B	135458
IK	3550
IK	3783
INTS3	65123
INTS7	25896
KLHL22	84861
KNTC1	9735
LCMT1	51451
MAD1L1	8379
MAD2L1	4085
MAD2L1BP	9587
MAD2L2	10459
MAP3K20	51776
MAPK14	1432
MDC1	9656
MDM2	4193
MDM4	4194
MIR21	406991
MRE11	4361
MRNIP	51149
MSH2	4436
MUC1	4582
MUS81	80198
NABP1	64859
NABP2	79035
NAE1	8883
NBN	4683
NBN	9048
NDC80	10403
NEK11	79858
NOP53	29997
NSUN2	54888
ORC1	4998
ORC1	10166
PCBP4	57060
PCID2	55795
PCNA	5111
PIDD1	55367
PLAGL1	5325
PLK1	5347
PLK2	10769
PLK3	1263
PLK5	126520
PML	5371
PPP1R10	5514
PRCC	5546
PRKDC	5591
PRMT1	3276
PROX1	5629
PRPF19	27339
PSMG2	56984
PTPN11	5781
RAD1	2072
RAD1	5810
RAD1	6039
RAD1	6236
RAD17	5884
RAD9A	5883
RAD9B	144715
RBL2	5934
RFWD3	55159
RGCC	28984
RHNO1	83695
RINT1	60561
RPA2	6118
RPA2	84172
RPA4	29935
RPL26	6154
RPS27L	51065
SETMAR	6419
SFN	2810
SFN	25996
SOX11	6664
SOX4	6659
SPDL1	54908
STK33	65975
SYF2	25949
TAOK1	57551
TAOK2	9344
TAOK3	51347
TEX14	56155
TFDP1	7027
TFDP2	7029
THOC1	9984
THOC5	8563
TICRR	90381
TIMELESS	8914
TIPIN	54962
TIPRL	261726
TNKS1BP1	85456
TOPBP1	11073
TP53	7157
TP53BP1	7158
TPR	7175
TREX1	11277
TRIAP1	51499
TRIM39	56658
TRIP13	9319
TTK	7272
UIMC1	51720
USP17L2	377630
USP28	57646
USP44	84101
VPS4A	27183
WAC	51322
WDR76	79968
WEE1	7465
WEE2	494551
XPC	7508
XRCC3	7517
ZFYVE19	84936
ZNF207	7756
ZNF385A	25946
ZNF830	91603
ZW10	9183
ZWILCH	55055
ZWINT	11130

## Sheet: Reactome
ALIAS	ENTREZID
ABRAXAS1	84142
AHCTF1	25909
ANAPC1	64682
ANAPC10	10393
ANAPC11	51529
ANAPC15	25906
ANAPC16	119504
ANAPC2	29882
ANAPC4	29945
ANAPC5	51433
ANAPC7	51434
ATM	472
ATR	545
ATR	84168
ATR	326625
ATR	390502
ATRIP	84126
AURKB	9212
B9D2	80776
BABAM1	29086
BABAM2	9577
BARD1	580
BIRC5	332
BLM	641
BRCA1	672
BRCC3	55789
BRCC3	79184
BRIP1	64979
BRIP1	83990
BUB1	699
BUB1B	701
BUB3	9184
CCNA1	8900
CCNA2	890
CCNB1	891
CCNB2	9133
CCNE1	898
CCNE2	9134
CDC16	8881
CDC20	991
CDC23	8697
CDC25A	993
CDC25C	995
CDC26	246184
CDC27	996
CDC45	8318
CDC6	990
CDC7	8317
CDCA8	55143
CDK1	983
CDK2	1017
CDKN1A	1026
CDKN1B	1027
CDKN2A	1029
CENPA	1058
CENPC	1060
CENPC	1061
CENPE	1062
CENPF	1063
CENPH	64946
CENPI	2491
CENPK	64105
CENPL	91687
CENPM	79019
CENPN	55839
CENPO	79172
CENPP	401541
CENPQ	55166
CENPS	378708
CENPS	100526739
CENPT	80152
CENPU	79682
CHEK1	1111
CHEK2	11200
CKAP5	9793
CLASP1	23332
CLASP2	23122
CLIP1	6249
CLSPN	63967
COP1	64326
COP1	114769
DBF4	10926
DNA2	1763
DSN1	79980
DYNC1H1	1778
DYNC1I1	1780
DYNC1I2	1781
DYNC1LI1	51143
DYNC1LI2	1783
DYNLL1	8655
DYNLL2	140735
ERCC6L	54821
EXO1	9156
GTSE1	51512
H2AX	3014
H2BC1	255626
H2BC10	8339
H2BC10	8343
H2BC10	8344
H2BC10	8346
H2BC10	8347
H2BC11	8970
H2BC12	85236
H2BC13	8340
H2BC14	8342
H2BC15	8341
H2BC17	8348
H2BC21	8349
H2BC3	3018
H2BC4	8339
H2BC4	8343
H2BC4	8344
H2BC4	8346
H2BC4	8347
H2BC5	3017
H2BC6	8339
H2BC6	8343
H2BC6	8344
H2BC6	8346
H2BC6	8347
H2BC7	8339
H2BC7	8343
H2BC7	8344
H2BC7	8346
H2BC7	8347
H2BC8	8339
H2BC8	8343
H2BC8	8344
H2BC8	8346
H2BC8	8347
H2BC9	8345
H2BS1	54145
H2BU1	128312
H3-4	8290
H4-16	8294
H4-16	8359
H4-16	8360
H4-16	8361
H4-16	8362
H4-16	8363
H4-16	8364
H4-16	8365
H4-16	8366
H4-16	8367
H4-16	8368
H4-16	8370
H4-16	121504
H4-16	554313
H4C1	8294
H4C1	8359
H4C1	8360
H4C1	8361
H4C1	8362
H4C1	8363
H4C1	8364
H4C1	8365
H4C1	8366
H4C1	8367
H4C1	8368
H4C1	8370
H4C1	121504
H4C1	554313
H4C11	8294
H4C11	8359
H4C11	8360
H4C11	8361
H4C11	8362
H4C11	8363
H4C11	8364
H4C11	8365
H4C11	8366
H4C11	8367
H4C11	8368
H4C11	8370
H4C11	121504
H4C11	554313
H4C12	8294
H4C12	8359
H4C12	8360
H4C12	8361
H4C12	8362
H4C12	8363
H4C12	8364
H4C12	8365
H4C12	8366
H4C12	8367
H4C12	8368
H4C12	8370
H4C12	121504
H4C12	554313
H4C13	8294
H4C13	8359
H4C13	8360
H4C13	8361
H4C13	8362
H4C13	8363
H4C13	8364
H4C13	8365
H4C13	8366
H4C13	8367
H4C13	8368
H4C13	8370
H4C13	121504
H4C13	554313
H4C14	8294
H4C14	8359
H4C14	8360
H4C14	8361
H4C14	8362
H4C14	8363
H4C14	8364
H4C14	8365
H4C14	8366
H4C14	8367
H4C14	8368
H4C14	8370
H4C14	121504
H4C14	554313
H4C15	8294
H4C15	8359
H4C15	8360
H4C15	8361
H4C15	8362
H4C15	8363
H4C15	8364
H4C15	8365
H4C15	8366
H4C15	8367
H4C15	8368
H4C15	8370
H4C15	121504
H4C15	554313
H4C2	8294
H4C2	8359
H4C2	8360
H4C2	8361
H4C2	8362
H4C2	8363
H4C2	8364
H4C2	8365
H4C2	8366
H4C2	8367
H4C2	8368
H4C2	8370
H4C2	121504
H4C2	554313
H4C3	8294
H4C3	8359
H4C3	8360
H4C3	8361
H4C3	8362
H4C3	8363
H4C3	8364
H4C3	8365
H4C3	8366
H4C3	8367
H4C3	8368
H4C3	8370
H4C3	121504
H4C3	554313
H4C4	8294
H4C4	8359
H4C4	8360
H4C4	8361
H4C4	8362
H4C4	8363
H4C4	8364
H4C4	8365
H4C4	8366
H4C4	8367
H4C4	8368
H4C4	8370
H4C4	121504
H4C4	554313
H4C5	8294
H4C5	8359
H4C5	8360
H4C5	8361
H4C5	8362
H4C5	8363
H4C5	8364
H4C5	8365
H4C5	8366
H4C5	8367
H4C5	8368
H4C5	8370
H4C5	121504
H4C5	554313
H4C6	8294
H4C6	8359
H4C6	8360
H4C6	8361
H4C6	8362
H4C6	8363
H4C6	8364
H4C6	8365
H4C6	8366
H4C6	8367
H4C6	8368
H4C6	8370
H4C6	121504
H4C6	554313
H4C8	8294
H4C8	8359
H4C8	8360
H4C8	8361
H4C8	8362
H4C8	8363
H4C8	8364
H4C8	8365
H4C8	8366
H4C8	8367
H4C8	8368
H4C8	8370
H4C8	121504
H4C8	554313
H4C9	8294
H4C9	8359
H4C9	8360
H4C9	8361
H4C9	8362
H4C9	8363
H4C9	8364
H4C9	8365
H4C9	8366
H4C9	8367
H4C9	8368
H4C9	8370
H4C9	121504
H4C9	554313
HERC2	8924
HUS1	3364
INCENP	3619
ITGB3BP	23421
KAT5	10524
KIF18A	81930
KIF2A	3796
KIF2B	84643
KIF2C	11004
KNL1	57082
KNTC1	9735
MAD1L1	8379
MAD2L1	4085
MAPRE1	22919
MCM10	55388
MCM2	4171
MCM2	4176
MCM3	4172
MCM4	4173
MCM5	4174
MCM6	4175
MCM7	4176
MCM8	84515
MDC1	9656
MDM2	4193
MDM4	4194
MIS12	79003
MRE11	4361
NBN	4683
NBN	9048
NDC80	10403
NDE1	54820
NDEL1	81565
NSD2	7468
NSL1	25936
NSL1	284058
NUDC	10726
NUF2	83540
NUP107	57122
NUP133	55746
NUP160	23279
NUP37	79023
NUP43	348995
NUP85	79902
NUP98	4928
ORC1	4998
ORC1	10166
ORC2	4999
ORC2	83884
ORC3	23595
ORC4	5000
ORC5	5001
ORC6	23594
PAFAH1B1	5048
PCBP4	57060
PHF20	51230
PIAS4	51588
PKMYT1	9088
PLK1	5347
PMF1	11243
PMF1	100527963
PPP1CC	5501
PPP2CA	5515
PPP2CB	5516
PPP2R1A	5518
PPP2R1B	5519
PPP2R5A	5525
PPP2R5B	5526
PPP2R5C	5527
PPP2R5D	5528
PPP2R5E	5529
PSMA1	5682
PSMA2	5683
PSMA3	5684
PSMA4	5685
PSMA5	5686
PSMA6	5687
PSMA7	5688
PSMA8	143471
PSMB1	5689
PSMB10	5699
PSMB11	122706
PSMB2	5690
PSMB3	5691
PSMB4	5692
PSMB5	5693
PSMB6	5694
PSMB7	5695
PSMB8	5696
PSMB9	5698
PSMC1	5700
PSMC2	5701
PSMC3	5702
PSMC4	5704
PSMC5	5705
PSMC6	5706
PSMD1	5707
PSMD1	106480180
PSMD10	5716
PSMD11	5717
PSMD12	5718
PSMD13	5719
PSMD14	10213
PSMD2	5708
PSMD3	5709
PSMD4	5710
PSMD5	5711
PSMD6	9861
PSMD7	5713
PSMD8	5714
PSMD9	5715
PSME1	5720
PSME2	5721
PSME3	10197
PSME4	23198
PSMF1	9491
RAD1	2072
RAD1	5810
RAD1	6039
RAD1	6236
RAD17	5884
RAD50	10111
RAD9A	5883
RAD9B	144715
RANBP2	5903
RANGAP1	5905
RBBP8	5932
RCC2	55920
RFC2	5982
RFC3	5983
RFC4	5984
RFC5	5985
RHNO1	83695
RMI1	80010
RMI2	116028
RNF168	165918
RNF8	9025
RPA1	6117
RPA1	25885
RPA2	6118
RPA2	84172
RPA3	6119
RPS27	6232
RPS27A	6233
SEC13	6396
SEH1L	81929
SEM1	7979
SFN	2810
SFN	25996
SGO1	151648
SGO2	151246
SKA1	220134
SKA2	348235
SPC24	147841
SPC25	57405
SPDL1	54908
SUMO1	7341
TAOK1	57551
TOP3A	7156
TOPBP1	11073
TP53	7157
TP53BP1	7158
UBA52	7311
UBB	7314
UBC	6233
UBC	7316
UBE2C	11065
UBE2D1	7321
UBE2E1	7324
UBE2N	7334
UBE2S	27338
UBE2V2	7336
UIMC1	51720
WEE1	7465
WRN	7486
XPO1	7514
YWHAB	7529
YWHAE	7531
YWHAG	7532
YWHAH	7533
YWHAQ	10971
YWHAZ	7534
ZNF385A	25946
ZW10	9183
ZWILCH	55055
ZWINT	11130
