# Supplementary material for: Integrative transcriptional characterization of cell cycle checkpoint genes promotes clinical management and precision medicine in bladder carcinoma
Source: Front Oncol. 2022 Aug 11;12:915662. doi: 10.3389/fonc.2022.915662 (PMC9404245; doi:10.3389/fonc.2022.915662)
Supplement: Supplementary file 2 [file DataSheet_2.csv]

genes	hr	ci_low	ci_up	p
ANAPC4	0.669284971434982	0.517275147697991	0.865965386085498	0.00225236863505605
ATR	0.687313142499155	0.503910547726905	0.937466695196231	0.0178982447067445
ANTXR1	1.11319303730036	1.00032282955179	1.238798817427	0.0493123088873603
MMAB	1.32278037077623	1.05203894169099	1.66319690267211	0.0166593028323245
B9D2	0.807848953681656	0.65727277357989	0.992920988359215	0.042614825185606
CCNA1	1.04552687757466	1.00525389887145	1.08741329226201	0.0263220211095558
CDC27	1.27115099652783	1.05535256372875	1.53107588071298	0.0114870835938511
CHEK1	1.17290080852639	1.00300060534996	1.37158073415305	0.0457719410673064
DYNC1LI1	1.30035818834987	1.00782873397983	1.67779639634922	0.043389649032706
NDE1	1.18235452761482	1.03323608722198	1.35299400230001	0.0148790314028617
NDEL1	1.34042559359446	1.06414581828983	1.68843474369947	0.0128499379979526
SLC25A15	1.27383253437744	1.08258816969713	1.49886112841268	0.00354490415817
PAFAH1B1	1.29127018903674	1.02574539095012	1.62552882596969	0.0295265406458096
PPP2CB	1.34892829629535	1.08093044177527	1.68337154568229	0.00808217044742931
PSMA7	1.37277962547148	1.06516561171356	1.76923088708988	0.014378561829187
PSMB10	0.759835343884168	0.644206829442986	0.896217989981226	0.00111070155994754
PSMB5	1.63663523353781	1.23270341734414	2.17292728321331	0.000657610314998402
PSMB6	1.32212068705668	1.00661875576447	1.73650957836138	0.0447083292494423
PSMB8	0.869531393341275	0.772441757071112	0.978824405962836	0.0206528828085979
PSMC1	1.39815439726957	1.0637448064686	1.83769237388228	0.0162596020331175
PSMD2	1.27680384955386	1.04758000344017	1.55618479245692	0.0155045828367829
PSMF1	1.32862971402934	1.06469216153478	1.65799747643208	0.0119120663483345
ERCC4	1.21992521449947	1.02838963866647	1.44713391988406	0.0225359831489024
RAD9A	0.66026840645937	0.532206423529817	0.819145258858326	0.000161047509850655
RPA1	1.21367431339049	1.00503488105806	1.46562608596546	0.0442043669857948
REXO2	1.40773412637544	1.13379273882288	1.74786387556114	0.00195367368252078
YWHAQ	1.26938907878006	1.05477400444511	1.52767192454063	0.0115932780525638
ZW10	1.38270188304279	1.1094022932096	1.72332841663674	0.00392677079876024
ARID3A	1.12186866266751	1.02331467214416	1.2299142487992	0.0142368572602448
AURKA	1.16104754715466	1.00712568438304	1.33849372293554	0.0396079155706754
CARM1	1.48025888213759	1.13220930079114	1.93530150001077	0.00413197984835813
CDK5RAP2	1.22377128838374	1.02202805968284	1.46533762168638	0.0280188996434754
CDK5RAP3	0.725041243915625	0.564710282558536	0.930892922645208	0.0116831293011776
CHMP4C	0.797924003481649	0.710675221509585	0.895884218363163	0.000132992926990529
CUL4A	1.27932042528234	1.01538139067848	1.61186797943082	0.0366680825836005
DDX39B	0.69463849102881	0.511827053332873	0.942745464657899	0.0193696880098618
DUSP1	1.10485193707931	1.00240051976175	1.21777451108869	0.0446162914195406
EME2	0.772352509101123	0.656002877252584	0.909338082194288	0.00192995875490214
FBXO31	1.3312188181005	1.06225933066608	1.66827768936017	0.0129746511149253
FBXO6	0.786462847840688	0.659238389208648	0.938239976855965	0.00762958367887348
HMGA2	1.03850312313602	1.00192871439112	1.07641264420561	0.0388948779488908
KCNN4	0.903032927428624	0.837192179619367	0.974051702670069	0.00827548313470254
PLAGL1	1.11573042713885	1.00980897907014	1.23276224696451	0.0314160406542506
PLK2	1.14117271289078	1.03254726083901	1.26122571821877	0.00966628494191096
PRPF19	1.55881709651427	1.16357460229386	2.08831538226674	0.00292659227297516
RGCC	1.22447368029899	1.0579536804509	1.41720362757841	0.00662065785228687
SOX11	1.06877705762161	1.00351374187616	1.13828476006986	0.038539158013039
STK33	1.06903062962494	1.00691148238243	1.13498207843681	0.0288546031529012
TFDP1	1.2186150792078	1.01772399853082	1.45916055179636	0.0314675644955942
THOC1	0.768600603154557	0.607488470579343	0.972441314986886	0.0283216906756578
TIPIN	1.34559147213271	1.09828873237017	1.64857960981614	0.00417281959012059
TREX1	0.848550353012712	0.724962526497649	0.993206786944641	0.0408708885760426
